# Supplementary material for: An In Vivo Assessment of the Effect of Hexane Extract from Endlicheria paniculata Branches and Its Main Compound, Methyldehydrodieugenol B, on Murine Sponge-Induced Inflammation
Source: Molecules. 2023 Jul 6;28(13):5247. doi: 10.3390/molecules28135247 (PMC10343220; doi:10.3390/molecules28135247)
Supplement: Supplementary file 1 [file molecules-28-05247-s001.zip]

Archive with 1 entries (1 files):
- molecules-2435887-supplementary.pdf
